# Supplementary material for: BMSC seeding in different scaffold incorporation with hyperbaric oxygen treats seawater-immersed bony defect
Source: J Orthop Surg Res. 2021 Apr 13;16:249. doi: 10.1186/s13018-021-02368-8 (PMC8042966; doi:10.1186/s13018-021-02368-8)
Supplement: Supplementary file 1 — Additional file 1. [file 13018_2021_2368_MOESM1_ESM.txt]

US	[C]	UK	[C]
-----
analyze	1	analyse	0
anesthetized	1	anaesthetised	0
center	2	centre	0
characterization	1	characterisation	0
color	1	colour	0
deparaffinized	1	deparaffinised	0
hematopoietic	1	haematopoietic	0
hematoxylin	2	haematoxylin	0
neutralize	1	neutralise	0
orthopedics	1	orthopaedics	1
practice	1	practise	0
while	1	whilst	0
-----
